# Supplementary material for: Ovarian pregnancy: clinical characteristics, diagnostic challenges, and sonographic features—a multicenter case series with narrative literature overview
Source: Arch Gynecol Obstet. 2026 May 13;313(1):217. doi: 10.1007/s00404-026-08460-w (PMC13337687; doi:10.1007/s00404-026-08460-w)
Supplement: Supplementary file 2 — Supplementary file2 (XLSX 15 KB) [file 404_2026_8460_MOESM2_ESM.xlsx]

## Sheet: Sheet1
Case number	1	2	3	4	5	6	7	8	9	10	11	12	13	14	15
Age	40	33	35	39	39	36	37	34	30	40	28	38	31	29	30
Ethnicity	Jewish	Arab	Jewish	Jewish	Jewish	Arab	Jewish	Jewish	Arab	Jewish	Jewish	Arab	Arab	Arab	Jewish
BMI	30.1	NA	22	20.1	26.6	35.6	21	19.3	20.3	33.7	19.8	-	Weight 57	22.7
Smoking	No	No	No	No	No	No	No	No	No	No	No	No	No	No	No
PID history	No	No	No	No	No	No	No	NO	NO	No	No	No	No	No	NO
Medical history	Childhood VSD repair	None	Asthma +APLS	None	None	Sleeve gastrectomy 3 years before. Anemia.	None	None	None	Laparoscopic cholecystectomy 2 years before; Laparoscopic appendectomy 19 years before.	None	Sleeve gastrectomy 6 years before.	Laparoscopic left salpingectomy one year before (ectopic).	Abdominoplasty one and a half years ago	s/p appendectomy
Gravida	2	4	8	5	5	4	5	4	2	5	1	5	5	5	2
Parity	0	3	2	4	4	3	3	3	1	3	0	4	2	3	1
CS	0	1	0	1	0	0	0	3	0	0	0	0	1	0	1
Ectopic history	No	No	No	No	No	No	No	No	No	No	No	No	yes (twice first time treated with MTX second surgery).	No	No
Gestational age by last menstrual period (day of surgery)	6+6W	6+1W	5+3W	6+4W	5W	4+5W	6+1W	4+5	5+5	Didn't remember her last menstrual period	5+4	Last menstrual period was before 7 days, irregular periods	9+5W	6+4W	6+0
Artificial reproductive technologies	Yes	No	No	No	No	No	No	No	No	No	Yes	No	No	No	No
IUD	No	Cooper for 4.5 years	No	No	Mirena for 3 months	No	Yes, for 2.5 years	Yes – Cooper	No	Yes Kyleena	No	Yes – Cooper for 5 years	No	Yes, for 1.5 years; NOVA T	No
Pre-surgery β-HCG	4427	4132	6799	2618	4941	616	12787	11009	4129; (BHCG 6 days before admission was 2464)	3279	4795	1302	19647 day prior to surgery when admitted to the ER ; on the day of surgery 17543.	17185	980
β-HCG following day after the surgery	2054	1090	1795	945	1765	244	NA	5964	915 two days after surgery; 10 days after surgery - 33	1143; 3 days after surgery – 313; 4 days after surgery – 205 ; 7 days after surgery – 48; 14 days after surgery - 7	2129; 9 days after surgery 141; 16 days after surgery <3	752; Two days after surgery 335; 16 days after surgery <3	4 days after surgery 2066; 11 days after surgery 195; 20 days after surgery 30 ; 24 days after surgery 18; 32 days after surgery 3	9125; Didn't do any other BHCG tests	514; POD4 – 140; POD11 – 43; POD23 – 24; POD42 – 3
Vaginal bleeding	Yes	No	No	No	Yes	No	Yes	Yes	No	No	No	No	No	No	No
Pain	Yes	Yes	Yes	Yes	Yes	Yes	Yes	Yes	No	Yes	Yes	Yes	No	Yes	Yes
Pre-surgery blood pressure	110/69	125/70	123/85	107/78	115/77	100/62	104/58	116/79	98/67	107/72	107/61	99/60	113/76	101/60	120/66
Pre-surgery hemoglobin	13.7	11	12.1	10.7	12.7	9.6	13.2	12.1	13.9	11.4	12.3	One day before ER admission 10.5 gr/dl; Upon admission 9.6 gr/dl after 6 hours 8 gr/dl	11	12.7	13.1
Days from first suspicious to surgery	9	1	4	0	0	0	0	0	0	0	0	0	1	0	0
Sonographic findings	Presented in Table 2.	IUD in place. On the left side of the pelvic bagel like finding of 6 mm diameter with YS.	From both sides of the right ovary hyperechoic findings with blood flow.	Right fallopian tube is thickened with round finding, 20 mm in diameter.	IUD in place. Right ovary with CL, in the lateral aspect – round, bagel like finding with blood flow.	On the right side of the pouch of Douglas, there is a suspicious 31 x 82 mm mass, possibly the right ovary with blood clots.	IUD in place. Right ovary with CLC, in the lateral aspect – 14 x 18 mm finding with circular hyperechoic ring and YS.	Normal uterus with IUD in situ and thin endometrium; right-sided adnexal/tubal mass (35 × 39 mm) without abnormal Doppler flow; otherwise normal ovaries and no pelvic free fluid.	Right adnexal gestational sac with yolk sac (25 mm), likely tubal ectopic pregnancy but ovarian pregnancy cannot be excluded; moderate-to-large hemoperitoneum.	Large right adnexal conglomerate (9 × 8 cm) consistent with tubal ectopic pregnancy with cardiac activity, associated hemoperitoneum extending to upper abdomen; clot characteristics suggest subacute bleeding (>2 days).	No intrauterine pregnancy; right adnexal gestational sac with yolk sac (12 × 14 mm) consistent with tubal ectopic pregnancy; small pelvic free fluid.	Thin endometrium with IUD in situ; large tubular adnexal structure suggestive of dilated fallopian tube; significant hemoperitoneum, including interloop fluid.	Right ovarian gestational sac with yolk sac and embryo (13 mm) without cardiac activity, consistent with missed ovarian pregnancy; no hemoperitoneum.	IUD in situ; normal ovaries; right tubal gestational sac with yolk sac (20 mm), consistent with tubal ectopic pregnancy.	Left adnexal small cystic ectopic pregnancy with adjacent clots; moderate hemoperitoneum; thickened endometrium without intrauterine pregnancy.
Endometrium thickness (mm)	9	"Thick"	10	"Thick"	12.3	20	17	Thin	Thick	Didn't mention.	9.9	Thin	75	Didn't mention	Thick
Yolk sac	No	Yes	Yes, only after rupture	No	No	No	Yes	No	Yes	Yes	Yes	Didn't mention	Yes	Yes	No
Sonographic suspicious of fallopian tube pathology.	No	No	No	Yes	Yes. Medial to the left ovary a 15*21 mm round finding that lengthens with the rotation of the transducer.	No	No	Yes	Yes	Yes	Yes	Yes.	No	Yes	Yes
Sonographic pelvic fluid	Small\Moderate amount of fluid in the pelvic.	Small amount in the pelvic.	No (4 days before rupture and surgery)	Moderate amount of fluid in the pelvic.	Small amount around both ovaries and in the pelvic.	Small amount in the pelvic.	Small amount around the right ovary.	No	Moderate to Large amount of fluid in the pelvic.	Yes - Fluid in gutters	Small amount of fluid in the pelvic.	Large amount.	No pelvic fluid	No	Moderate amount of fluid
Different diagnosis before surgery	1. Left ovarian pregnancy	Left tubal pregnancy	Right ovarian pregnancy alongside a CL.	Right tubal pregnancy	1. Right ovarian pregnancy. 2. Left tubal pregnancy	1. Intrauterine pregnancy with right hemorrhagic corpus luteum. 2. Right EP in the fallopian tube\ovary	Right ovarian pregnancy	Right tubal pregnancy	Suspected ruptured tubal pregnancy (Right side)	Right ovarian pregnancy.	Right tubal pregnancy	Ectopic pregnancy without mentioning location	Missed ovarian pregnancy – right.	Right tubal pregnancy	Left-sided ruptured ectopic pregnancy.
Surgery findings	100 cc blood in the pelvic. Both fallopian tube, uterus and the right ovary show no macroscopic pathology. The left ovary has finding that is suspicious for pregnancy (Figure 2).	Blood clots in the pouch of Douglas and around the left ovary. Adhesions in the left pelvic. Both fallopian tube, uterus and the right ovary show no macroscopic pathology. The left ovary has finding that is suspicious for rupture pregnancy.	300 cc blood in the pelvic. Both fallopian tube, uterus and the left ovary show no macroscopic pathology. The right ovary has finding that is suspicious for pregnancy.	800 cc blood in the pelvic. Both fallopian tube, uterus and the left ovary show no macroscopic pathology. The right ovary has finding that is suspicious for pregnancy.	100 cc blood in the pelvic. Both fallopian tube, uterus and the left ovary show no macroscopic pathology. The right ovary has finding that is suspicious for pregnancy.	500 cc blood in the pelvic. Both fallopian tube, uterus and the left ovary show no macroscopic pathology. The right ovary has finding that is suspicious for pregnancy.	200 cc blood in the pelvic. Both fallopian tube, uterus and the left ovary show no macroscopic pathology. The right ovary has finding that is suspicious for rupture pregnancy.	Right ovarian ~5 cm lesion with mild bleeding, likely corpus luteum vs ovarian pregnancy; no definite tubal ectopic; moderate hemoperitoneum; otherwise normal pelvis and upper abdomen.	~500 mL hemoperitoneum with clots; diffuse pelvic endometriosis; right tubo-ovarian adhesions with suspected gestational tissue on the ovarian surface (possible fimbrial involvement), with a grossly intact right tube.	Hemoperitoneum with clots; normal tubes and left ovary; bleeding right ovary with suspected ovarian pregnancy, treated by partial ovarian resection.	Normal uterus and tubes; right ovarian hemorrhagic cystic lesion suspicious for ectopic pregnancy; ~50 mL hemoperitoneum.	Massive hemoperitoneum (~2 L); normal uterus and left adnexa; right ovarian lesion consistent with ovarian pregnancy (~15 mm) with prior active bleeding, alongside corpus luteum; no active bleeding intraoperatively.	Right ovarian pregnancy (3.5 cm) with hemorrhagic, corpus luteum–like appearance; treated by aspiration and separation of trophoblastic tissue; mild pelvic adhesions (post-cesarean).	Ruptured right ovarian pregnancy in an enlarged ovary (~10 cm); normal tubes; treated with partial oophorectomy.	Moderate hemoperitoneum with clot near left adnexa; normal uterus and tubes with confirmed patency; left ovarian lesion adjacent to corpus luteum suspicious for ovarian pregnancy.
Amount of bleeding in the surgery	250 cc	200 cc	300 cc	1000 cc	150 cc	500 cc	300 cc	Negligible blood loss.	200 cc	700 cc	100 cc	2L	400 cc	500 cc	Negligible blood loss.
Additional			after 4 days of follow-up, came to the ER with rupture EP.	Came to the ER with rupture EP, hemodynamically unstable.	Tenesmus	One packed red blood cells transfusion.				two days after surgery she was admitted back to the ER due to weakness and abdominal pain HB was 8.5 gr/DL – stable she was given Venofer and discharged back home		Significant intraoperative anemia (Hb 7 g/dL) requiring transfusion; treated postoperatively with IV iron.
